# Supplementary material for: Antimicrobial Activities of Aztreonam-Avibactam and Comparator Agents against Enterobacterales Analyzed by ICU and Non-ICU Wards, Infection Sources, and Geographic Regions: ATLAS Program 2016–2020
Source: Antibiotics (Basel). 2023 Nov 3;12(11):1591. doi: 10.3390/antibiotics12111591 (PMC10668788; doi:10.3390/antibiotics12111591)
Supplement: Supplementary file 1 [file antibiotics-12-01591-s001.zip]

Archive with 1 entries (1 files):
- antibiotics-2646985-supplementary.pdf
